# Supplementary material for: A predictive nomogram for in-ICU deterioration of stage 1 pressure injuries: a retrospective study
Source: Front Med (Lausanne). 2026 May 18;13:1835220. doi: 10.3389/fmed.2026.1835220 (PMC13223033; doi:10.3389/fmed.2026.1835220)
Supplement: Supplementary file 4 [file Table_1.XLSX]

## Sheet: Sheet1
编号	训练集测试集	结局变量	压疮严重分期	年龄	性别	身高	体重	BMI	感染部位	最严重PI部位	入ICUAPACHE_II	糖尿病	住院天数	初始乳酸	感染性休克	使用血管活性药	最大去甲肾上腺素剂量	机械通气	机械通气时间天	深镇静	入ICU_首日液体平衡ml	入ICU_Braden评分	Braden_潮湿子项	皮肤潮湿管理	入ICU前3天平均肠内营养热量摄入	是否使用高级减压床垫	下肢气压泵	入ICU时白蛋白
1	训练集	非严重压疮	1期	71	女	160	45	17.58	肺部	仰卧位组	24	有	151	1.3	是	是	0.31	是	5	是	1494	11	3	否	21.33	是	是	29.6
2	测试集	严重压疮	3期	26	男	168	78	27.64	肺部	设备相关组	35	有	32	1.5	否	是	0.05	是	11	是	1369	10	4	是	0	是	否	25.6
3	训练集	严重压疮	2期	93	女	150	50	22.22	腹腔	侧卧/体位组	17	无	28	4.6	是	否	0	是	5	是	2287	11	1	否	0	是	是	32.9
4	训练集	非严重压疮	1期	75	男	175	55	17.96	肺部	仰卧位组	20	无	33	1	否	是	0.04	是	8	是	-2576	10	3	否	0	否	否	49.6
5	训练集	严重压疮	2期	52	女	155	45	18.73	肺部	仰卧位组	19	无	12	1	是	否	0	是	29	是	1038	10	4	是	32	是	是	31.1
6	训练集	严重压疮	3期	94	女	150	55	24.44	肺部	侧卧/体位组	14	有	24	1.4	否	是	0.12	是	9	否	1420	12	4	是	0	否	否	32.7
7	训练集	严重压疮	3期	76	男	175	70	22.86	肺部	仰卧位组	26	无	19	2.2	是	是	0.57	是	12	是	1000	10	3	否	0	是	是	20.5
8	测试集	严重压疮	3期	82	男	174	73	24.11	肺部	仰卧位组	24	有	10	2.7	否	否	0	是	9	是	1104	11	3	否	16.44	是	是	26.8
9	训练集	非严重压疮	1期	86	男	180	70	21.6	肺部	仰卧位组	17	无	37	26	否	否	0	是	3	是	1269	11	3	否	0	是	否	30.7
10	训练集	严重压疮	3期	66	男	165	55	20.2	肺部	仰卧位组	26	有	20	1.6	否	否	0	是	8	是	-336	10	4	是	8.73	是	否	28.9
11	测试集	严重压疮	2期	73	女	150	55	24.44	其他	侧卧/体位组	20	有	38	1.4	否	否	0	是	1	否	665	12	3	否	0	是	是	24.1
12	训练集	严重压疮	3期	82	男	175	60	19.59	肺部	仰卧位组	24	无	8	2.7	是	否	0	是	4	否	204	10	3	否	0	否	是	28
13	训练集	严重压疮	3期	76	男	175	65	21.22	肺部	仰卧位组	28	有	18	2.5	否	是	0.13	是	9	是	971	10	3	否	18.46	是	是	19.9
14	训练集	严重压疮	3期	88	男	178	70	22.09	肺部	侧卧/体位组	24	有	22	2	否	是	0.19	是	9	是	92	10	3	否	17.14	是	是	20
15	训练集	严重压疮	3期	66	男	175	60	19.59	肺部	仰卧位组	26	无	38	1	是	是	0.54	是	12	是	-910	10	4	是	8	是	是	25.8
16	训练集	严重压疮	2期	88	女	160	55	21.48	肺部	仰卧位组	14	无	3	1	否	否	0	是	6	是	588	11	3	否	21.82	是	是	25.7
17	训练集	严重压疮	3期	84	男	170	60	20.76	肺部	侧卧/体位组	14	无	17	1.5	否	否	0	是	7	否	570	11	3	否	16	是	是	22
18	训练集	严重压疮	3期	77	男	165	70	25.71	泌尿系统	仰卧位组	14	无	26	1.8	是	否	0	是	13	是	1448	11	3	否	17.14	是	是	23
19	训练集	严重压疮	2期	66	男	172	75	25.35	肺部	仰卧位组	18	无	22	1.1	是	是	0.05	是	8	是	2140	10	3	否	16	是	是	22.1
20	测试集	严重压疮	3期	87	男	168	70	24.8	肺部	仰卧位组	20	有	36	1.9	否	否	0	是	10	是	797	12	4	否	20.57	否	是	34.3
21	训练集	严重压疮	2期	88	女	152	65	28.13	肺部	设备相关组	19	有	143	1.3	否	是	0.33	是	6	是	836	9	2	否	18.46	否	是	26.6
22	训练集	严重压疮	2期	56	女	160	50	19.53	肺部	侧卧/体位组	8	无	24	1.7	否	是	0.16	是	24	是	1139	10	3	否	0	是	是	22
23	训练集	严重压疮	2期	73	女	160	45	17.58	肺部	侧卧/体位组	22	有	25	2.6	是	是	0.61	是	3	是	2090	10	3	否	0	是	是	27.8
24	测试集	严重压疮	2期	88	男	175	70	22.86	其他	侧卧/体位组	13	无	36	1.6	否	是	0.02	否	0	否	1403	10	3	是	17.14	否	是	30.9
25	测试集	非严重压疮	1期	54	女	150	55	24.44	肺部	仰卧位组	24	无	20	5.1	是	是	0.15	是	33	是	3585	9	3	否	34.91	否	否	38.5
26	训练集	严重压疮	1期	78	男	176	60	19.37	肺部	侧卧/体位组	17	有	17	1.4	否	否	0	是	1	否	868	12	4	否	0	是	否	20.7
27	训练集	非严重压疮	1期	60	男	174	65	21.47	肺部	仰卧位组	8	无	39	5.4	是	否	0	否	6	否	3004	13	4	否	0	是	是	33.1
28	训练集	严重压疮	2期	71	女	156	45	18.49	肺部	设备相关组	7	无	5	2.2	否	否	0	是	46	是	1090	10	4	否	32	是	否	41
29	训练集	严重压疮	2期	37	男	175	55	17.96	肺部	仰卧位组	16	有	2	4.9	是	是	0.13	是	3	是	4337	11	3	否	0	否	是	24.9
30	训练集	严重压疮	3期	77	男	170	60	20.76	肺部	仰卧位组	12	有	6	1.2	否	是	0.3	是	6	是	860	13	3	否	20	是	是	26.9
31	训练集	严重压疮	3期	61	男	174	65	21.47	肺部	仰卧位组	20	无	60	2	是	是	0.11	是	3	否	1898	10	3	否	0	否	是	36.3
32	训练集	非严重压疮	1期	62	男	170	70	24.22	肺部	仰卧位组	10	无	38	1.4	否	是	0.41	否	0	否	174	10	2	否	0	否	否	28.8
33	训练集	严重压疮	3期	75	女	160	50	19.53	肺部	仰卧位组	16	有	21	1.1	否	是	0.08	是	15	是	-1625	11	3	否	28.8	否	是	35.3
34	测试集	非严重压疮	1期	66	男	170	55	19.03	其他	仰卧位组	26	无	36	12.1	是	是	0.1	是	1	否	967	10	4	否	0	否	否	22.7
35	训练集	非严重压疮	1期	75	女	150	45	20	肺部	仰卧位组	9	无	39	2.2	否	否	0	是	10	是	1084	10	4	否	26.67	是	是	36.2
36	训练集	非严重压疮	1期	90	男	178	75	23.67	肺部	仰卧位组	15	有	159	1.1	否	否	0	是	3	是	599	10	3	否	0	否	否	30.9
37	训练集	严重压疮	2期	56	男	175	70	22.86	肺部	仰卧位组	28	有	25	3.2	是	是	0.33	是	3	是	1139	11	3	否	0	是	否	26.6
38	测试集	严重压疮	2期	77	男	172	65	21.97	肺部	仰卧位组	24	有	37	2.3	是	是	0.21	是	9	是	52	10	3	否	22.15	是	是	36.2
39	训练集	严重压疮	2期	95	男	172	66	22.31	肺部	侧卧/体位组	19	无	25	2.2	否	是	0.16	是	1	否	750	10	3	否	0	是	是	26.6
40	训练集	严重压疮	2期	88	女	154	50	21.08	其他	仰卧位组	14	无	3	1	否	否	0	否	0	否	175	13	4	否	0	是	是	12.5
41	测试集	严重压疮	3期	76	男	178	70	22.09	肺部	仰卧位组	16	无	35	5.6	否	是	0.42	是	5	否	1438	10	3	否	0	是	是	23.5
42	测试集	非严重压疮	1期	72	男	174	65	21.47	其他	仰卧位组	10	有	38	1.3	否	否	0	否	0	否	1230	13	4	否	0	是	是	33.6
43	测试集	非严重压疮	1期	69	女	155	50	20.81	肺部	仰卧位组	12	无	35	1	否	是	0.11	是	3	是	1475	11	3	否	0	是	否	29.6
44	测试集	非严重压疮	1期	37	男	180	70	21.6	泌尿系统	仰卧位组	37	无	24	0	否	是	0.08	是	5	否	445	10	4	否	0	否	否	37.2
45	训练集	严重压疮	3期	73	男	169	55	19.26	肺部	仰卧位组	15	无	27	1.4	否	是	0.18	是	25	否	1134	11	3	是	21.82	否	是	35.7
46	测试集	严重压疮	3期	54	男	173	75	25.06	肺部	仰卧位组	29	无	2	2.7	是	是	0.41	是	18	是	3360	10	4	否	16	是	是	22.3
47	测试集	非严重压疮	1期	73	男	170	68	23.53	肺部	侧卧/体位组	13	无	6	1.5	否	是	0.1	是	4	否	1673	11	3	否	21.18	是	否	33
48	测试集	非严重压疮	1期	54	男	178	75	23.67	肺部	侧卧/体位组	14	无	36	5	否	否	0	是	4	否	3114	10	4	否	19.2	是	否	32.2
49	训练集	非严重压疮	1期	71	男	181	70	21.37	肺部	仰卧位组	25	有	22	1.4	否	否	0	是	8	否	1705	10	3	否	20.57	是	否	34
50	训练集	严重压疮	2期	85	女	160	60	23.44	肺部	仰卧位组	17	有	23	2	否	否	0	是	3	否	146	10	3	否	20	否	是	16
51	训练集	严重压疮	3期	84	男	172	65	21.97	肺部	仰卧位组	15	无	28	1	否	是	0.06	是	8	否	745	11	4	否	14.77	是	是	36.4
52	测试集	严重压疮	2期	56	女	155	45	18.73	肺部	仰卧位组	20	无	18	1.8	否	否	0.4	是	14	否	660	10	4	是	0	是	是	25.9
53	训练集	非严重压疮	1期	91	男	178	80	25.25	其他	仰卧位组	18	有	12	2.1	是	是	0.43	否	0	否	1000	13	4	否	0	是	是	39
54	训练集	严重压疮	3期	78	男	175	70	22.86	肺部	仰卧位组	21	无	30	1.2	否	否	0	是	13	是	325	13	3	否	0	是	是	19.5
55	训练集	非严重压疮	1期	51	男	170	65	22.49	肺部	仰卧位组	18	有	143	3.2	否	否	0	是	3	是	1019	12	3	否	0	是	否	34.1
56	测试集	严重压疮	3期	87	女	165	60	22.04	肺部	侧卧/体位组	12	有	21	4	否	是	0.16	是	4	否	789	10	3	是	24	是	是	25.9
57	测试集	严重压疮	3期	63	男	172	74	25.01	肺部	仰卧位组	7	无	25	1.1	否	否	0.3	是	4	否	454	10	3	否	0	是	是	20.3
58	训练集	严重压疮	2期	55	男	170	55	19.03	肺部	仰卧位组	15	有	18	1.7	否	是	0.15	是	5	是	730	11	3	否	17.45	是	是	26.1
59	训练集	严重压疮	2期	71	男	175	65	21.22	肺部	仰卧位组	20	无	32	1.5	是	是	0.05	否	0	否	497	11	3	否	0	是	是	20.6
60	训练集	非严重压疮	1期	79	男	168	60	21.26	肺部	仰卧位组	17	有	36	1.5	否	是	0.11	是	21	否	1720	10	3	是	20	是	是	34.6
61	测试集	非严重压疮	1期	90	女	152	40	17.31	肺部	仰卧位组	26	无	199	1.2	是	是	0.17	是	5	否	-1138	10	3	否	0	否	否	32.3
62	测试集	非严重压疮	1期	79	男	174	55	18.17	肺部	仰卧位组	20	无	16	2.4	否	是	0.04	否	0	否	1031	13	3	否	0	否	是	36
63	训练集	严重压疮	2期	77	男	170	60	20.76	肺部	侧卧/体位组	18	有	23	1.3	否	否	0	是	3	否	440	10	3	否	0	否	否	20.9
64	测试集	严重压疮	2期	73	女	155	50	20.81	肺部	侧卧/体位组	19	有	96	3.2	否	是	0.11	是	6	否	625	11	3	否	0	是	是	30.8
65	训练集	非严重压疮	1期	69	男	172	70	23.66	肺部	仰卧位组	12	无	14	1.1	是	否	0	是	6	否	1733	11	4	否	0	是	是	24
66	训练集	非严重压疮	1期	57	男	178	70	22.09	腹腔	侧卧/体位组	29	无	50	1	否	否	0	是	5	否	989	11	3	是	0	是	否	40.4
67	训练集	非严重压疮	1期	81	女	160	55	21.48	其他	仰卧位组	14	无	6	2.1	是	否	0	否	0	否	502	10	4	否	0	否	是	27.4
68	训练集	严重压疮	2期	35	男	175	65	21.22	肺部	仰卧位组	9	无	23	1.1	否	否	0	否	0	否	743	10	3	否	0	是	是	30.6
69	训练集	非严重压疮	1期	40	女	165	55	20.2	其他	仰卧位组	14	无	18	3.7	否	否	0	是	14	否	1852	11	3	否	0	是	是	38.1
70	训练集	严重压疮	3期	52	男	170	60	20.76	泌尿系统	仰卧位组	22	无	9	2.2	是	是	0.19	是	15	否	2220	9	3	否	12	是	是	20.4
71	训练集	严重压疮	2期	54	男	174	65	21.47	其他	侧卧/体位组	14	有	83	1.6	是	是	0.24	否	0	否	2369	13	4	否	0	是	是	27.4
72	测试集	严重压疮	2期	7	男	125	28	17.92	肺部	设备相关组	14	有	32	1.3	否	否	0	是	6	否	77	15	1	否	0	是	是	23.7
73	测试集	严重压疮	3期	83	男	174	70	23.12	泌尿系统	设备相关组	16	有	40	2.4	是	是	0.04	是	12	否	3078	11	4	是	13.71	是	是	20.5
74	测试集	非严重压疮	1期	75	男	170	65	22.49	血流	仰卧位组	16	无	10	1.9	是	否	0	是	3	否	-3257	11	3	否	0	是	是	28.6
75	训练集	非严重压疮	1期	77	男	165	75	27.55	泌尿系统	仰卧位组	12	无	12	1.6	否	否	0	是	9	否	1798	10	2	否	0	是	是	33.3
76	训练集	严重压疮	3期	77	女	160	60	23.44	其他	仰卧位组	23	有	14	8.9	否	是	0.08	是	7	是	-389	10	3	否	12	是	否	23.7
77	测试集	非严重压疮	1期	80	男	172	75	25.35	肺部	仰卧位组	20	无	34	1.3	否	是	0.18	是	5	否	-1650	11	3	否	19.2	否	否	20.2
78	训练集	严重压疮	2期	74	女	150	40	17.78	肺部	仰卧位组	13	无	20	2.4	否	是	0.18	是	11	否	4230	10	3	否	24	是	是	24
79	训练集	非严重压疮	1期	70	男	176	68	21.95	其他	仰卧位组	18	无	29	1.6	否	否	0	否	0	否	1779	9	2	否	0	否	是	26.4
80	测试集	严重压疮	3期	36	男	178	65	20.52	肺部	仰卧位组	7	有	31	2.4	是	是	0.14	是	21	否	1789	13	3	否	18.46	是	是	22.3
81	测试集	非严重压疮	1期	59	女	160	56	21.88	其他	仰卧位组	16	无	19	4.3	否	是	0.12	是	1	否	1543	12	3	否	0	是	是	29.4
82	测试集	严重压疮	3期	68	女	158	55	22.03	肺部	仰卧位组	24	无	24	1.5	否	否	0	是	17	否	513	10	3	否	21.82	否	是	30.2
83	训练集	严重压疮	2期	61	男	168	64	22.68	肺部	仰卧位组	15	无	1	1.2	是	是	0.18	是	5	否	840	11	3	否	22.5	是	是	29.3
84	训练集	严重压疮	2期	93	男	174	67	22.13	其他	仰卧位组	22	有	69	6	是	是	0.12	是	5	是	885	9	2	否	0	是	是	24.8
85	训练集	非严重压疮	1期	77	男	168	58	20.55	肺部	仰卧位组	8	无	17	1.1	否	否	0	是	4	否	-633	11	3	否	20.69	是	是	31.9
86	训练集	非严重压疮	1期	78	男	170	65	22.49	其他	仰卧位组	19	无	25	1.5	否	是	0.09	否	0	否	-6	12	4	否	0	否	是	30.7
87	训练集	严重压疮	2期	74	男	170	60	20.76	肺部	侧卧/体位组	32	无	29	6	否	是	0.38	是	5	否	4936	10	2	否	12	是	是	29.2
88	测试集	严重压疮	2期	71	男	168	70	24.8	肺部	仰卧位组	14	有	20	2.4	否	否	0	是	7	是	1490	11	4	否	17.14	是	是	29.1
89	测试集	非严重压疮	1期	69	男	170	60	20.76	其他	仰卧位组	16	无	33	1.6	否	否	0	否	0	否	-298	11	3	否	20	是	是	31.4
90	测试集	非严重压疮	1期	60	女	150	45	20	肺部	仰卧位组	12	无	28	3.1	否	否	0	是	5	否	-353	10	2	否	0	是	是	35.6
91	测试集	非严重压疮	1期	84	女	155	50	20.81	肺部	仰卧位组	6	无	33	1.6	否	否	0	否	0	是	1004	11	3	否	0	是	是	33.1
92	训练集	非严重压疮	1期	59	女	160	67	26.17	肺部	仰卧位组	13	无	47	2.5	否	否	0	是	11	否	1316	10	3	否	17.91	否	是	31.3
93	测试集	非严重压疮	1期	86	男	172	45	15.21	肺部	仰卧位组	23	无	35	2.8	是	是	0.06	是	11	否	2655	11	3	否	0	是	是	30.7
94	训练集	严重压疮	2期	87	男	170	68	23.53	肺部	侧卧/体位组	22	无	14	1	否	否	0	是	10	否	-1741	11	3	否	0	是	是	29
95	测试集	非严重压疮	1期	85	男	168	58	20.55	肺部	仰卧位组	13	无	39	1.8	否	否	0	是	8	否	64	11	2	否	0	否	是	35.2
96	训练集	非严重压疮	1期	80	男	174	70	23.12	肺部	仰卧位组	13	无	29	1	否	否	0	否	0	否	-21	10	3	是	0	是	是	25.9
97	训练集	非严重压疮	1期	76	男	172	69	23.32	肺部	侧卧/体位组	15	无	9	2.4	否	是	0.02	是	34	否	259	10	3	否	20.87	是	否	28.9
98	训练集	严重压疮	2期	82	男	168	68	24.09	肺部	侧卧/体位组	17	无	24	1.8	否	否	0	是	111	否	784	13	2	是	8.82	是	否	22.9
99	训练集	严重压疮	2期	87	男	165	64	23.51	肺部	仰卧位组	18	无	4	3.1	否	是	0.03	否	0	否	-2978	10	3	否	0	是	是	21.6
100	训练集	非严重压疮	1期	92	女	155	55	22.89	肺部	仰卧位组	21	无	36	2.5	是	否	0	是	7	否	310	10	2	否	0	是	是	31
101	训练集	非严重压疮	1期	74	男	174	60	19.82	肺部	仰卧位组	18	无	13	1.4	否	是	0.34	是	7	否	1927	12	3	否	16	是	是	26.9
102	训练集	严重压疮	3期	76	男	168	58	20.55	肺部	仰卧位组	18	有	23	2	否	是	0.04	是	6	是	1636	10	2	是	24.83	是	是	16.3
103	测试集	严重压疮	3期	65	男	174	61	20.15	肺部	仰卧位组	19	有	106	2.2	否	否	0	是	13	否	1187	11	3	否	0	是	是	25.4
104	测试集	严重压疮	3期	86	男	172	58	19.61	肺部	仰卧位组	16	有	1	1.3	否	是	0.23	是	49	否	847	10	2	否	0	是	否	31.5
105	测试集	非严重压疮	1期	68	女	160	45	17.58	肺部	侧卧/体位组	20	有	40	1.7	是	是	0.47	是	2	是	-1500	10	3	否	0	是	是	35.3
106	训练集	严重压疮	3期	66	男	168	55	19.49	肺部	仰卧位组	24	有	35	1.1	否	是	0.38	是	84	否	-1261	10	3	是	0	是	是	24.4
107	训练集	严重压疮	2期	87	女	158	44	17.63	肺部	仰卧位组	17	有	8	1.2	否	是	0.15	是	116	否	247	9	2	否	32.73	是	是	36.4
108	训练集	严重压疮	2期	80	男	175	60	19.59	肺部	侧卧/体位组	19	有	24	1.7	否	是	0.64	是	13	否	-237	10	3	是	12	是	是	28.6
109	训练集	严重压疮	3期	59	男	178	65	20.52	肺部	侧卧/体位组	20	无	36	1	否	是	0.56	是	11	否	1131	9	3	否	0	是	否	33.6
110	训练集	非严重压疮	1期	29	男	180	70	21.6	肺部	仰卧位组	33	无	25	0	否	是	0.08	是	1	是	4720	10	3	否	0	是	是	24.1
111	测试集	非严重压疮	1期	83	男	169	60	21.01	肺部	仰卧位组	26	无	23	1.2	否	是	0.11	是	13	否	1281	11	4	是	0	否	否	20.6
112	测试集	严重压疮	3期	76	男	175	71	23.18	肺部	仰卧位组	12	无	37	2.2	是	是	0.28	是	14	否	783	10	2	否	16.9	是	否	23.2
113	训练集	非严重压疮	1期	72	女	150	45	20	其他	仰卧位组	13	有	19	1.9	是	否	0	否	0	否	1062	11	3	否	0	是	否	25.5
114	训练集	严重压疮	3期	85	男	172	65	21.97	肺部	仰卧位组	18	有	56	4.4	是	是	0.15	是	9	否	-980	10	3	否	22.15	否	是	29.9
115	训练集	严重压疮	3期	74	男	174	60	19.82	肺部	设备相关组	18	有	31	1.3	否	否	0	是	11	否	2041	10	3	否	24	是	是	24.9
116	训练集	严重压疮	2期	88	男	178	67	21.15	其他	仰卧位组	37	无	23	1	是	否	0	是	23	否	1911	9	2	是	14.33	是	是	26
117	训练集	非严重压疮	1期	87	男	168	70	24.8	肺部	仰卧位组	15	无	26	1.4	是	是	0.53	是	7	否	683	10	3	否	12	否	否	30
118	训练集	严重压疮	2期	59	男	170	60	20.76	腹腔	仰卧位组	6	有	15	2.3	否	是	0.19	是	3	否	437	10	3	否	0	是	是	19.6
119	训练集	严重压疮	3期	80	男	172	58	19.61	肺部	仰卧位组	10	无	9	1.5	是	是	0.18	否	0	否	939	11	3	否	33.1	否	是	21.2
120	训练集	非严重压疮	1期	89	男	170	62	21.45	肺部	仰卧位组	32	无	40	4.7	是	是	0.08	是	7	否	1321	11	4	否	15.48	否	是	33.5
121	测试集	非严重压疮	1期	71	男	176	70	22.6	肺部	仰卧位组	22	无	17	6.1	是	是	0.11	是	7	否	1284	10	3	否	0	是	是	28.2
122	训练集	非严重压疮	1期	55	男	175	74	24.16	肺部	仰卧位组	13	无	178	4.1	否	是	0.15	是	2	否	854	11	3	否	19.46	是	是	43.4
123	测试集	严重压疮	3期	69	女	152	42	18.18	肺部	侧卧/体位组	24	有	14	4.4	否	是	0.13	是	10	否	3374	11	3	否	28.57	否	是	24.6
124	训练集	严重压疮	3期	65	女	155	45	18.73	肺部	侧卧/体位组	6	无	38	1.7	否	否	0	是	8	否	870	11	4	否	24	是	是	32.2
125	测试集	严重压疮	2期	43	男	164	68	25.28	其他	侧卧/体位组	18	有	11	1.7	否	否	0	是	5	否	1257	10	3	否	17.65	是	否	25.9
126	训练集	严重压疮	2期	89	男	168	75	26.57	肺部	仰卧位组	15	无	97	2.3	否	是	0.21	是	7	否	511	11	3	否	8	是	是	28.7
127	训练集	严重压疮	2期	81	男	170	50	17.3	肺部	仰卧位组	27	有	1	6.9	否	是	0.58	是	5	否	2640	10	3	否	0	否	否	24.3
128	测试集	严重压疮	3期	70	男	170	56	19.38	腹腔	仰卧位组	20	无	16	3.9	是	是	0.22	否	0	否	297	11	3	否	0	是	是	29.6
129	测试集	严重压疮	2期	83	男	168	55	19.49	肺部	仰卧位组	24	无	34	1	否	否	0	是	6	否	1901	10	3	否	26.18	是	否	22.8
130	训练集	严重压疮	3期	78	男	175	70	22.86	肺部	仰卧位组	32	无	37	3.4	是	否	0	是	5	否	1938	10	2	是	13.71	是	是	20.8
131	训练集	严重压疮	2期	86	男	170	70	24.22	肺部	仰卧位组	17	无	37	1.7	是	是	0.1	是	18	否	141	13	2	是	0	是	是	29.6
132	训练集	非严重压疮	1期	75	男	174	70	23.12	肺部	仰卧位组	8	无	20	1.7	否	是	0.32	否	0	否	374	12	3	否	20.57	是	是	24.1
133	训练集	严重压疮	2期	62	男	174	70	23.12	肺部	侧卧/体位组	22	无	8	6.6	否	是	0.2	是	17	否	-2116	9	2	否	20.57	是	是	35.2
134	测试集	严重压疮	2期	50	男	170	61	21.11	其他	仰卧位组	16	有	67	1.3	否	否	0	是	5	否	638	11	2	否	0	是	是	26.2
135	测试集	严重压疮	3期	67	男	170	65	22.49	肺部	仰卧位组	11	无	17	1.9	否	否	0	是	5	是	982	11	3	否	18.46	是	是	28.5
136	训练集	非严重压疮	1期	73	男	172	65	21.97	肺部	仰卧位组	23	无	27	1	是	否	0	是	2	是	933	10	2	是	18.46	是	否	30.1
137	训练集	严重压疮	3期	99	女	150	45	20	肺部	仰卧位组	23	有	6	1.3	否	是	0.19	是	1	否	1307	9	2	否	26.67	是	是	30.6
138	训练集	严重压疮	2期	86	男	170	65	22.49	肺部	仰卧位组	10	有	44	1.2	否	是	0.07	是	3	否	667	10	2	否	29.54	是	是	23.8
139	训练集	严重压疮	2期	68	女	150	55	24.44	肺部	仰卧位组	20	无	30	1.2	是	是	0.14	是	4	是	1155	10	3	否	13.09	是	是	23.3
140	训练集	严重压疮	2期	69	女	165	70	25.71	其他	仰卧位组	25	有	12	7.2	否	是	0.16	是	3	是	-647	11	3	否	0	是	否	28.6
141	训练集	严重压疮	2期	80	男	172	60	20.28	肺部	仰卧位组	17	有	68	1.3	是	是	0.13	是	9	是	820	10	3	否	8	是	是	32.4
142	测试集	严重压疮	3期	51	男	172	45	15.21	肺部	仰卧位组	12	有	7	1.9	否	否	0	是	43	否	1238	11	3	否	21.33	是	是	29.5
143	测试集	严重压疮	2期	79	男	170	60	20.76	肺部	设备相关组	19	无	8	2.2	否	是	0.39	是	5	否	1110	10	3	否	20	是	是	29.9
144	训练集	非严重压疮	1期	58	女	155	65	27.06	肺部	侧卧/体位组	18	无	23	1	否	是	0.4	是	64	否	1104	11	3	是	18.46	否	是	35
145	训练集	严重压疮	2期	75	男	172	85	28.73	腹腔	仰卧位组	9	有	38	1.3	否	是	0.74	是	3	是	1102	10	3	否	0	是	是	22.9
146	训练集	严重压疮	2期	74	女	150	45	20	肺部	仰卧位组	7	无	47	1	否	否	0	否	0	否	764	11	3	是	16	是	是	31.7
147	测试集	严重压疮	3期	41	男	168	80	28.34	肺部	侧卧/体位组	17	有	35	2	否	否	0	是	16	否	-1201	9	3	否	15	是	是	24.8
148	训练集	严重压疮	2期	45	男	172	60	20.28	其他	仰卧位组	12	无	31	1.6	否	是	0.28	是	27	否	1496	10	2	否	0	是	否	32.2
149	训练集	严重压疮	2期	82	男	174	70	23.12	肺部	仰卧位组	12	无	16	1	否	否	0	否	0	否	424	12	4	否	0	是	是	23.8
150	训练集	严重压疮	3期	56	男	165	50	18.37	肺部	仰卧位组	15	有	23	1.8	是	是	0.05	是	15	否	1494	10	3	否	0	是	是	29.2
151	训练集	非严重压疮	1期	65	男	170	70	24.22	肺部	设备相关组	11	有	6	2.6	是	否	0	是	10	是	1319	10	3	否	0	是	否	26.5
152	训练集	严重压疮	2期	92	男	160	45	17.58	腹腔	仰卧位组	15	无	23	1.8	是	是	0.22	否	0	否	3275	10	3	是	26.67	否	是	25.2
153	测试集	严重压疮	3期	80	男	170	60	20.76	其他	仰卧位组	23	无	20	2.6	否	否	0	是	8	否	-1426	10	2	否	0	是	否	27.5
154	训练集	严重压疮	3期	68	男	175	69	22.53	肺部	仰卧位组	14	有	14	1	否	否	0	是	19	否	-198	11	3	是	0	是	是	26.7
155	训练集	严重压疮	2期	70	男	170	70	24.22	泌尿系统	仰卧位组	12	无	32	1	否	否	0	是	10	否	-1334	10	2	否	0	是	是	26
156	训练集	严重压疮	3期	65	男	174	70	23.12	肺部	仰卧位组	32	无	32	1.3	是	是	0.1	是	31	否	113	13	3	否	10.29	否	否	27.1
157	训练集	严重压疮	2期	90	女	160	50	19.53	肺部	侧卧/体位组	16	有	37	2.4	否	否	0	是	52	否	519	11	3	否	0	否	是	21.5
158	训练集	严重压疮	2期	83	女	160	75	29.3	肺部	仰卧位组	13	无	39	1.5	否	是	0.08	是	5	否	-288	10	2	否	11.2	是	是	26.8
159	训练集	严重压疮	2期	37	男	175	75	24.49	其他	仰卧位组	20	无	4	3.1	是	是	0.05	是	1	是	-1042	10	2	否	0	是	是	24.4
160	训练集	严重压疮	3期	45	男	175	60	19.59	肺部	侧卧/体位组	15	有	33	2.3	是	是	0.27	是	10	否	-534	9	2	是	0	是	是	36.9
161	训练集	严重压疮	3期	67	男	165	55	20.2	其他	仰卧位组	19	有	20	2.5	否	否	0	是	10	是	1599	10	4	否	17.45	是	是	29.2
162	训练集	严重压疮	4期	77	男	170	65	22.49	肺部	仰卧位组	23	无	33	3.9	是	是	0.15	是	6	否	2811	10	3	否	11.08	是	是	28.4
163	测试集	严重压疮	2期	69	女	165	65	23.88	肺部	仰卧位组	8	有	23	1.1	是	是	0.06	是	31	否	-257	12	3	否	18.46	是	是	29.3
164	训练集	非严重压疮	1期	70	男	170	60	20.76	肺部	侧卧/体位组	17	无	2	1	否	是	0.4	是	18	否	987	11	3	否	24	是	否	33.9
165	训练集	严重压疮	3期	65	男	170	120	41.52	腹腔	仰卧位组	14	有	10	1.3	是	否	0	是	35	否	-962	11	3	否	0	是	否	28.7
166	训练集	严重压疮	2期	86	女	156	45	18.49	其他	仰卧位组	20	有	12	3.2	否	否	0	否	0	否	1219	10	2	是	0	是	是	28.7
167	测试集	严重压疮	3期	84	男	175	75	24.49	肺部	侧卧/体位组	21	有	1	1	是	是	0.12	是	43	是	-593	10	2	否	16	是	是	22.8
168	训练集	非严重压疮	1期	87	男	170	55	19.03	肺部	仰卧位组	10	无	7	1.4	否	是	0.08	否	0	否	1264	12	3	否	0	否	是	26.3
169	训练集	非严重压疮	1期	51	男	170	65	22.49	肺部	仰卧位组	10	无	28	2	否	否	0	是	3	否	2064	11	3	否	14.77	是	是	35.4
170	训练集	严重压疮	3期	71	女	165	75	27.55	肺部	仰卧位组	22	有	13	2.4	否	否	0	是	8	否	993	10	3	否	9.6	是	是	22.2
171	测试集	严重压疮	3期	71	女	150	40	17.78	肺部	侧卧/体位组	18	有	23	1.3	否	是	0.17	否	0	否	884	10	4	是	12	是	是	30.4
172	训练集	严重压疮	2期	49	男	170	70	24.22	其他	仰卧位组	14	有	4	4.3	否	否	0	是	4	是	1728	11	3	否	0	是	否	19.5
173	训练集	严重压疮	3期	75	男	175	75	24.49	其他	仰卧位组	10	有	22	2.4	否	否	0	是	4	否	918	9	2	否	0	是	是	32.1
174	测试集	严重压疮	3期	80	女	162	60	22.86	其他	仰卧位组	29	无	39	2.4	否	否	0	是	8	否	-20	10	3	否	16	否	是	34
175	测试集	严重压疮	3期	38	男	170	55	19.03	腹腔	仰卧位组	20	有	21	1.8	是	是	0.1	是	55	否	-101	9	2	是	8.73	是	是	37.4
176	训练集	严重压疮	3期	65	男	175	70	22.86	腹腔	侧卧/体位组	24	无	26	2.1	否	是	0.15	是	4	否	3583	10	2	是	0	是	是	22.2
177	测试集	严重压疮	3期	70	女	170	60	20.76	腹腔	仰卧位组	32	有	34	5.2	是	是	0.67	是	82	是	-285	10	2	是	0	是	是	22.8
178	测试集	严重压疮	2期	85	男	175	70	22.86	肺部	侧卧/体位组	8	无	34	1.1	否	是	0.04	是	8	是	1101	9	3	是	17.14	否	是	31.1
179	训练集	严重压疮	2期	72	男	175	80	26.12	腹腔	侧卧/体位组	12	有	11	3.4	是	否	0	是	12	是	-1506	11	3	否	0	是	是	18.6
180	训练集	严重压疮	3期	77	男	170	70	24.22	肺部	侧卧/体位组	20	无	22	5.1	是	否	0	是	12	否	-940	12	3	是	8.57	否	是	25.8
181	训练集	非严重压疮	1期	77	男	175	70	22.86	其他	仰卧位组	22	无	20	3.6	否	否	0	是	41	否	766	10	2	是	0	否	否	28.4
182	训练集	严重压疮	3期	79	男	170	70	24.22	其他	仰卧位组	8	无	29	1.1	否	否	0	否	0	否	529	10	3	否	13.71	是	否	17
183	训练集	严重压疮	3期	57	女	160	50	19.53	肺部	仰卧位组	14	无	30	1.1	否	是	0.54	是	8	否	1534	10	3	否	19.2	是	是	32.8
184	训练集	严重压疮	3期	66	女	167	80	28.69	腹腔	侧卧/体位组	14	无	40	1.4	否	是	0.53	是	30	否	-600	10	3	是	12	是	否	28.5
185	测试集	严重压疮	2期	76	女	158	48	19.23	肺部	仰卧位组	31	无	31	1	是	是	0.69	是	5	是	2718	10	3	是	15	是	是	24.6
186	训练集	非严重压疮	1期	77	女	160	50	19.53	其他	仰卧位组	16	无	1	1	否	否	0	是	2	否	1717	11	3	否	0	是	是	28.6
187	训练集	严重压疮	2期	78	男	178	80	25.25	肺部	仰卧位组	12	有	10	1.3	否	否	0	是	13	是	217	9	3	否	18	是	否	33.2
188	训练集	严重压疮	3期	77	男	160	65	25.39	肺部	仰卧位组	22	无	20	1.1	否	是	0.28	否	0	否	-600	10	3	否	18.46	是	是	28.1
189	测试集	严重压疮	3期	74	男	175	70	22.86	肺部	仰卧位组	17	无	19	1.8	是	是	0.29	是	26	否	112	11	3	否	13.71	是	是	25.3
190	测试集	严重压疮	3期	80	男	168	75	26.57	其他	设备相关组	31	无	5	2.5	是	是	0.48	否	0	否	3011	10	3	否	0	是	是	30
191	训练集	非严重压疮	1期	75	女	150	45	20	其他	仰卧位组	13	无	11	1.8	否	否	0	否	0	否	789	12	3	否	0	是	是	19
192	训练集	严重压疮	3期	87	男	170	50	17.3	肺部	侧卧/体位组	21	有	22	1.1	否	否	0	是	199	否	512	13	2	否	28.8	是	是	32.8
193	训练集	严重压疮	2期	87	男	160	70	27.34	肺部	仰卧位组	8	无	12	1.6	是	否	0	否	0	否	794	12	3	否	0	否	是	25.5
194	训练集	严重压疮	2期	77	男	170	60	20.76	肺部	侧卧/体位组	29	无	1	2	是	否	0	是	35	是	-2206	9	2	是	8	是	是	28.6
195	训练集	非严重压疮	1期	72	女	178	90	28.41	其他	仰卧位组	18	有	29	1.3	否	是	0.06	是	28	否	-457	10	2	是	13.33	否	是	36
196	训练集	非严重压疮	1期	56	男	180	80	24.69	其他	仰卧位组	4	无	36	2.2	否	否	0	是	11	否	1075	10	3	否	0	是	是	33.7
197	训练集	严重压疮	2期	64	男	179	73	22.78	肺部	侧卧/体位组	13	无	38	1	否	否	0	否	0	否	-881	11	3	否	19.73	是	是	33.6
198	训练集	严重压疮	2期	83	女	158	50	20.03	腹腔	仰卧位组	21	有	32	1.4	是	否	0	否	0	否	1814	10	2	是	9.6	是	是	20.8
199	训练集	严重压疮	3期	70	男	169	50	17.51	其他	仰卧位组	29	无	27	1.5	否	是	0.15	是	3	否	1954	10	2	否	0	否	否	31.5
200	训练集	严重压疮	3期	72	男	175	65	21.22	其他	侧卧/体位组	16	无	86	2.5	是	否	0	是	26	否	3572	10	3	是	0	否	是	31.2
201	训练集	严重压疮	2期	78	男	170	75	25.95	肺部	侧卧/体位组	17	无	159	2.4	否	否	0	是	5	是	-1865	11	4	否	12.8	否	是	25.6
202	训练集	非严重压疮	1期	90	男	175	60	19.59	腹腔	侧卧/体位组	21	无	24	1.5	是	是	0.1	是	48	是	1314	11	3	否	0	否	否	23.6
203	训练集	非严重压疮	1期	47	男	175	80	26.12	其他	侧卧/体位组	7	无	28	5.8	否	是	0.11	是	8	是	1444	11	3	否	0	否	是	34.5
204	训练集	严重压疮	2期	78	男	175	50	16.33	肺部	设备相关组	22	无	11	1.6	否	是	0.22	是	14	否	2384	10	2	是	9.6	是	否	38.2
205	训练集	严重压疮	3期	68	男	170	70	24.22	其他	仰卧位组	21	有	16	1.5	否	否	0	是	11	否	1583	10	4	否	6.86	是	是	28
206	训练集	严重压疮	2期	89	女	160	50	19.53	肺部	仰卧位组	24	无	7	1.3	否	是	0.08	是	14	是	803	10	2	否	24	是	是	31
207	训练集	非严重压疮	1期	84	男	175	70	22.86	腹腔	侧卧/体位组	30	无	25	1.4	否	否	0	是	49	否	936	10	2	是	0	是	是	30.8
208	测试集	严重压疮	2期	55	女	165	55	20.2	肺部	设备相关组	8	有	2	1.3	否	是	0.19	是	3	是	-622	10	2	否	13.09	是	是	35.5
209	训练集	非严重压疮	1期	26	女	160	65	25.39	肺部	仰卧位组	30	无	20	1.2	是	是	0.29	是	5	是	447	10	3	否	0	否	否	25
210	训练集	严重压疮	2期	67	女	160	55	21.48	肺部	仰卧位组	16	有	2	5.3	是	是	0.33	是	4	否	4807	11	3	否	0	是	是	24.7
211	训练集	严重压疮	4期	79	男	176	65	20.98	肺部	仰卧位组	39	有	5	1.7	是	是	0.66	是	84	否	803	10	3	是	7.38	是	否	27.5
212	训练集	严重压疮	3期	36	男	175	60	19.59	其他	仰卧位组	21	无	28	8.8	否	是	0.55	是	2	是	6028	10	3	否	0	否	是	15.1
213	训练集	非严重压疮	1期	79	女	150	45	20	肺部	仰卧位组	19	无	10	2.2	否	否	0	是	4	否	2413	10	3	否	16	否	是	31.3
214	训练集	严重压疮	2期	76	男	150	50	22.22	肺部	仰卧位组	18	无	16	1.6	否	是	0.22	是	19	否	750	11	3	否	19.2	是	是	26.7
215	训练集	严重压疮	3期	81	男	160	50	19.53	肺部	仰卧位组	14	无	18	1.4	否	是	0.23	否	0	否	617	13	2	否	0	否	是	32.8
216	训练集	严重压疮	3期	61	男	170	75	25.95	肺部	仰卧位组	17	有	2	2.8	否	否	0	是	0	是	1397	10	3	否	9.6	是	是	25.4
217	训练集	严重压疮	3期	76	男	170	60	20.76	肺部	仰卧位组	25	有	37	1.4	是	是	0.41	是	7	是	1190	11	3	是	0	是	是	32
218	训练集	严重压疮	2期	73	男	170	60	20.76	腹腔	仰卧位组	14	有	14	5.2	是	否	0	否	0	否	5469	11	3	否	0	是	是	24.6
219	训练集	非严重压疮	1期	88	女	150	30	13.33	肺部	仰卧位组	17	有	9	3.5	是	是	0.08	是	11	是	2075	10	3	否	0	是	否	28.2
220	训练集	严重压疮	3期	74	男	172	48	16.22	肺部	仰卧位组	15	无	20	1	是	是	0.22	是	2	否	2109	10	3	否	0	是	否	18.6
221	测试集	严重压疮	2期	46	男	170	70	24.22	肺部	仰卧位组	17	无	38	1.3	是	是	0.3	是	8	是	2355	10	3	否	24	是	是	25.8
222	测试集	严重压疮	4期	82	男	170	75	25.95	肺部	设备相关组	20	有	6	1.1	否	否	0	否	0	否	-2779	11	3	否	0	是	是	38
223	测试集	严重压疮	4期	78	男	172	60	20.28	肺部	设备相关组	23	有	37	1.4	是	是	0.11	是	10	是	-424	9	3	否	20	是	是	34.3
224	训练集	严重压疮	4期	73	男	175	75	24.49	腹腔	侧卧/体位组	30	无	47	10	是	否	0	是	16	是	1408	10	3	是	0	是	是	26.3
225	测试集	非严重压疮	1期	83	男	165	55	20.2	肺部	仰卧位组	17	有	37	2.4	否	是	0.19	否	0	否	1652	11	3	否	17.45	是	是	26.1
226	训练集	严重压疮	2期	61	女	155	45	18.73	其他	仰卧位组	26	有	26	2.7	否	是	0.1	是	93	否	-235	10	3	是	0	否	是	29.5
227	训练集	非严重压疮	1期	75	男	170	45	15.57	其他	侧卧/体位组	19	无	1	1.6	否	是	0.09	否	0	否	1962	12	3	否	0	是	否	25.1
228	训练集	非严重压疮	1期	31	男	172	60	20.28	肺部	仰卧位组	15	有	9	2.3	否	是	0.12	是	19	否	2189	10	3	否	12	是	是	39.2
229	测试集	严重压疮	2期	72	男	168	50	17.72	肺部	侧卧/体位组	8	无	86	1.4	否	否	0	是	8	否	336	11	3	是	12	是	否	38.7
230	训练集	严重压疮	2期	68	男	172	70	23.66	肺部	仰卧位组	7	无	26	1.4	否	是	0.33	是	3	否	-786	11	3	否	13.71	是	是	30.3
231	训练集	非严重压疮	1期	91	男	170	60	20.76	肺部	仰卧位组	33	有	37	4.6	是	否	0	是	3	是	2314	10	3	否	0	是	否	35.1
232	训练集	严重压疮	2期	71	男	170	65	22.49	肺部	设备相关组	24	有	44	1.5	否	否	0	是	23	是	1197	10	3	是	22.15	是	是	38.6
233	测试集	严重压疮	3期	70	男	175	55	17.96	腹腔	设备相关组	11	无	9	1.4	否	是	0.07	是	2	否	2522	11	3	否	0	否	是	34.4
234	训练集	严重压疮	3期	61	男	176	50	16.14	肺部	仰卧位组	10	无	23	1.1	否	是	0.04	是	5	否	530	10	3	否	19.2	是	是	32.4
235	训练集	非严重压疮	1期	80	男	170	60	20.76	其他	仰卧位组	12	无	16	1.7	否	是	0.08	是	5	否	1234	11	3	否	24	否	是	40.8
236	测试集	严重压疮	2期	92	男	165	40	14.69	肺部	仰卧位组	16	无	11	3.1	是	是	0.12	是	21	是	1972	11	3	否	0	是	是	28.3
237	测试集	严重压疮	2期	65	男	170	50	17.3	腹腔	仰卧位组	9	无	21	1.6	是	是	0.32	是	3	否	1309	10	3	否	0	否	是	29.5
238	测试集	严重压疮	3期	97	男	175	55	17.96	肺部	仰卧位组	17	有	35	1.8	是	是	0.12	是	13	否	-2808	9	2	否	8.73	是	是	27.2
239	训练集	严重压疮	2期	91	女	155	45	18.73	肺部	侧卧/体位组	20	无	8	1.5	是	否	0	是	12	是	64	10	2	是	0	否	是	24.1
240	测试集	严重压疮	3期	97	男	166	55	19.96	肺部	侧卧/体位组	23	有	49	1	是	是	0.12	是	14	否	1436	9	2	否	0	是	是	30.9
241	测试集	严重压疮	3期	97	男	166	55	19.96	肺部	侧卧/体位组	23	有	7	1.8	否	否	0	是	14	否	-1323	10	3	否	0	是	是	29.7
242	训练集	严重压疮	2期	75	男	160	45	17.58	其他	仰卧位组	16	无	6	1.4	否	是	0.21	是	34	否	1374	10	3	否	16	是	是	27.8
243	训练集	严重压疮	3期	85	男	175	65	21.22	其他	仰卧位组	14	无	7	1.5	否	否	0	是	6	是	-3855	10	3	否	22.15	是	是	18
244	测试集	严重压疮	3期	97	男	166	55	19.96	肺部	侧卧/体位组	28	有	4	1.5	是	是	0.21	是	9	否	588	10	3	否	0	是	是	21.9
245	训练集	严重压疮	2期	67	女	163	80	30.11	肺部	侧卧/体位组	27	有	31	1.8	是	否	0	是	34	否	2441	10	2	是	0	否	是	29.5
246	训练集	严重压疮	2期	75	男	170	50	17.3	肺部	仰卧位组	14	无	59	1.7	否	是	0.27	是	6	否	204	10	2	否	33.6	否	是	28.2
247	训练集	非严重压疮	1期	74	男	165	50	18.37	其他	仰卧位组	12	无	22	1.1	是	否	0	否	0	否	110	12	3	是	0	是	否	31.1
248	训练集	严重压疮	3期	22	女	160	48	18.75	其他	侧卧/体位组	32	无	15	1.1	是	是	0.11	是	4	是	1873	10	4	否	0	否	是	29.3
249	训练集	严重压疮	3期	44	男	175	65	21.22	肺部	仰卧位组	15	有	16	1.8	是	是	0.24	是	4	是	636	10	3	是	12.92	是	是	24.2
250	训练集	严重压疮	2期	82	男	160	60	23.44	其他	仰卧位组	17	无	1	2.4	是	是	0.54	否	0	否	278	10	3	否	0	是	是	27
251	测试集	非严重压疮	1期	61	男	175	70	22.86	肺部	仰卧位组	8	无	115	1	是	是	0.08	是	2	是	287	10	3	否	20.57	是	是	26.2
252	测试集	非严重压疮	1期	82	男	170	55	19.03	肺部	仰卧位组	14	无	22	4.3	否	否	0	是	154	否	528	10	3	否	13.09	是	是	31.5
253	训练集	非严重压疮	1期	74	男	170	65	22.49	肺部	仰卧位组	15	无	39	1.1	是	否	0	是	15	否	487	10	3	是	22.15	是	是	32.1
254	训练集	严重压疮	2期	80	男	170	48	16.61	肺部	仰卧位组	28	有	160	1.4	是	否	0	是	9	是	3209	10	3	否	0	是	是	22.5
255	测试集	严重压疮	3期	80	男	170	60	20.76	其他	侧卧/体位组	20	有	32	1	否	是	0.13	是	12	否	900	11	3	否	20	是	是	38.5
256	训练集	严重压疮	2期	61	男	170	65	22.49	肺部	侧卧/体位组	17	无	23	1.2	是	是	0.51	是	123	否	634	11	3	是	0	是	是	27.8
257	训练集	严重压疮	2期	77	男	176	52	16.79	肺部	仰卧位组	8	有	18	1	否	是	0.33	是	3	否	513	11	3	否	0	否	是	30.1
258	训练集	非严重压疮	1期	75	女	160	45	17.58	其他	仰卧位组	49	无	38	11.7	否	否	0	是	2	否	3216	10	3	否	0	否	是	31.1
259	训练集	非严重压疮	1期	80	男	178	70	22.09	肺部	侧卧/体位组	33	无	28	4.1	否	是	0.15	是	4	否	2363	10	3	否	0	是	是	32.2
260	训练集	非严重压疮	1期	79	男	168	45	15.94	腹腔	仰卧位组	28	有	34	1	是	否	0	是	15	否	731	10	3	否	0	是	是	30.5
261	测试集	严重压疮	2期	91	男	165	50	18.37	泌尿系统	侧卧/体位组	7	有	33	1	否	否	0	是	6	否	90	11	3	是	0	是	是	33
262	测试集	非严重压疮	1期	87	男	170	50	17.3	肺部	仰卧位组	17	无	11	1.9	否	是	0.13	是	6	是	571	10	3	否	24	是	是	36.3
263	训练集	严重压疮	2期	52	男	175	70	22.86	肺部	仰卧位组	15	有	16	1.7	否	否	0	是	2	否	1293	10	2	否	0	是	否	33.4
264	测试集	严重压疮	3期	74	女	160	60	23.44	肺部	仰卧位组	26	无	25	1.5	是	是	0.44	是	8	是	2248	11	3	否	0	否	是	29.3
265	训练集	严重压疮	3期	72	男	160	60	23.44	腹腔	仰卧位组	19	有	12	3.9	是	是	0.08	是	16	是	1849	9	2	否	0	是	是	25.9
266	训练集	非严重压疮	1期	91	女	160	60	23.44	肺部	仰卧位组	18	无	33	1.9	否	是	0.38	是	7	是	982	10	3	是	24	是	是	34.7
267	测试集	非严重压疮	1期	76	女	160	80	31.25	肺部	侧卧/体位组	26	无	34	3.9	是	是	0.05	是	11	是	2736	10	2	否	15	是	是	31.8
268	训练集	严重压疮	3期	89	男	165	50	18.37	肺部	设备相关组	10	无	15	1.3	否	是	0.45	是	20	否	1728	10	3	否	0	是	是	26.8
269	测试集	严重压疮	2期	62	男	175	50	16.33	血流	仰卧位组	12	有	34	6.6	是	是	0.32	是	5	否	2154	10	3	否	24	是	是	30.5
270	训练集	非严重压疮	1期	81	女	150	40	17.78	其他	设备相关组	17	无	38	2	否	是	0.34	否	0	否	-568	11	3	否	0	是	是	37.9
271	训练集	非严重压疮	1期	67	男	180	80	24.69	其他	仰卧位组	22	有	22	8.3	否	是	0.08	是	15	是	1850	10	2	是	18	否	否	43.2
272	训练集	非严重压疮	1期	86	男	170	60	20.76	泌尿系统	仰卧位组	20	无	38	1	否	是	0.16	是	5	是	1200	10	3	否	20	否	是	23.1
273	训练集	严重压疮	3期	86	女	155	60	24.97	肺部	仰卧位组	18	无	19	1.6	否	是	0.08	否	0	否	-246	11	3	否	0	是	是	25.6
274	训练集	非严重压疮	1期	87	男	175	60	19.59	肺部	仰卧位组	19	有	35	1.9	否	否	0	是	35	否	2104	11	3	否	0	否	否	35
275	训练集	严重压疮	3期	79	女	162	65	24.77	肺部	仰卧位组	34	无	4	18.1	是	否	0	是	3	是	4581	9	3	否	0	是	是	27.3
276	测试集	非严重压疮	1期	80	男	172	50	16.9	其他	仰卧位组	8	有	27	2.1	是	是	0.11	是	5	是	1025	11	3	否	0	是	是	33.3
277	测试集	非严重压疮	1期	57	男	175	85	27.76	肺部	仰卧位组	7	有	20	3.1	是	是	0.11	是	5	是	1751	10	3	否	14.12	否	是	29.3
278	训练集	非严重压疮	1期	77	男	175	75	24.49	泌尿系统	仰卧位组	24	无	17	1.8	否	是	0.1	是	8	否	-981	10	3	是	0	是	是	37.5
